# Supplementary material for: ﻿A new species of the Neotropical genus Smilidarnis Andrade (Hemiptera, Membracidae), with a new country record for the genus
Source: Zookeys. 2024 Nov 28;1219:135–42. doi: 10.3897/zookeys.1219.131379 (PMC11621816; doi:10.3897/zookeys.1219.131379)
Supplement: XML Treatment for Smilidarnis similifasciatus [file zookeys.1219.131379-treatment1.xml]

<!DOCTYPE tp:taxon-treatment
  PUBLIC "-//TaxonX//DTD Taxonomic Treatment Publishing DTD v0 20100105//EN" "tax-treatment-NSO.dtd">
<tp:taxon-treatment xmlns:tp="http://www.plazi.org/taxpub"><tp:treatment-meta><kwd-group><label>Taxon classification</label><kwd>
                <named-content content-type="kingdom">Animalia</named-content>
              </kwd><kwd>
                <named-content content-type="order">Hemiptera</named-content>
              </kwd><kwd>
                <named-content content-type="family">Membracidae</named-content>
              </kwd></kwd-group><mixed-citation publication-type="journal"><person-group><name><surname>McKamey</surname><given-names>Stuart H.</given-names></name></person-group><article-title>﻿A new species of the Neotropical genus <italic><tp:taxon-name><tp:taxon-name-part taxon-name-part-type="genus" reg="Smilidarnis">Smilidarnis</tp:taxon-name-part></tp:taxon-name></italic> Andrade (<tp:taxon-name><tp:taxon-name-part taxon-name-part-type="order">Hemiptera</tp:taxon-name-part></tp:taxon-name>, <tp:taxon-name><tp:taxon-name-part taxon-name-part-type="family">Membracidae</tp:taxon-name-part></tp:taxon-name>), with a new country record for the genus</article-title><source>Zookeys</source><day>28</day><month>11</month><year>2024</year><volume>1219</volume><fpage>135</fpage><lpage>142</lpage><pub-id pub-id-type="doi">10.3897/zookeys.1219.131379</pub-id></mixed-citation></tp:treatment-meta><tp:nomenclature><label>﻿</label><tp:taxon-name>
              <object-id xmlns:xlink="http://www.w3.org/1999/xlink" content-type="arpha" xlink:type="simple">F632CF68-B582-51BB-8367-AEAA7215B197</object-id>
              <tp:taxon-name-part taxon-name-part-type="genus" reg="Smilidarnis">Smilidarnis</tp:taxon-name-part>
              <tp:taxon-name-part taxon-name-part-type="species" reg="similifasciatus">similifasciatus</tp:taxon-name-part>
              <object-id xmlns:xlink="http://www.w3.org/1999/xlink" content-type="zoobank" xlink:type="simple">https://zoobank.org/FC4868AC-C340-4292-B7E5-778D81965EC2</object-id>
            </tp:taxon-name><tp:taxon-status xmlns:xlink="http://www.w3.org/1999/xlink" xlink:type="simple">sp. nov.</tp:taxon-status></tp:nomenclature><tp:treatment-sec sec-type="diagnosis" id="SECID0EUAAE"><title>Diagnosis.</title><p>Pronotum without suprahumeral spines; brightly colored with orange, yellow, and black; most lateral yellow band bifurcate posteriorly, lower arm running along almost entirety of lateral margin.</p></tp:treatment-sec><tp:treatment-sec sec-type="distribution" id="SECID0EZAAE"><title>Distribution.</title><p>Bolivia (<bold>new country record for genus</bold>), French Guiana.</p></tp:treatment-sec><tp:treatment-sec sec-type="description" id="SECID0EBBAE"><title>Description.</title><p>Dimensions (mm). Pronotal length ♀10.3–10.8, ♂9.8–9.9; total length including wings in repose ♀12.1–12.6, ♂11.5; width between humeral angles ♀4.7–4.8, ♂4.5–4.7; head width including eyes ♀3.9–4.0, ♂3.7–3.9, head width excluding eyes ♀2.7–2.8, ♂2.5–2.7; head height ♀1.7–1.8, ♂1.7–1.8; distance between apices of posterolateral spine apices ♀2.6–2.9, ♂2.4–2.6. <bold><italic>Head</italic></bold> (Figs <xref ref-type="fig" rid="F1">3</xref>, <xref ref-type="fig" rid="F1">6</xref>). Vertex inclined forward, wider than tall, glabrous, vertical dark lines including ocelli depressed; dorsal margin weakly convex, lateral margins straight; ocelli circular, on imaginary middle line between eyes; distance from outer margin of ocellus to eye 1.13 × distance between inner margins of ocelli; frontoclypeal sutures prominent; frontoclypeus in anterior view ventrally convex, in line with vertex ventrolateral margins. <bold><italic>Pronotum</italic></bold> (Figs <xref ref-type="fig" rid="F1">1–6</xref>). Suprahumeral spines absent; weakly elevated immediately behind humeral angles; distally with 3 spines, all directed ventroposteriorly, lateral pair directed weakly laterally; lateral spines reaching to leveI above r-m crossvein, central spine surpassing forewing vein M<sub>3+4</sub>. <bold><italic>Legs</italic>.</bold> All femora lacking cucullate setae and spines; metathoracic tibia row I cucullate setae basally in single row, distally double, row II in single row, sparse and with minute basal hoods, row III cucullate setae in single row. <bold><italic>Female terminalia</italic>.</bold> Sternite VII deeply emarginate medially; pygofer long; valvula I (Fig. <xref ref-type="fig" rid="F2">10</xref>) long, with one weak, wide dorsal process distally, apex rounded; valvula II (Figs <xref ref-type="fig" rid="F2">11</xref>, <xref ref-type="fig" rid="F2">12</xref>) in lateral view narrow and lanceolate with dorsal margin linear, lacking dorsal dentae or sinuations, apex subacute, ventrally striate; gonoplac (Fig. <xref ref-type="fig" rid="F2">13</xref>) long, distally wide, apex rounded, bearing macrosetae along entire ventral margin. <bold><italic>Male terminalia</italic></bold> (Figs <xref ref-type="fig" rid="F2">7–9</xref>). Abdominal segment X (1<sup>st</sup> anal segment) with basaoventral lobe (Fig. <xref ref-type="fig" rid="F2">7</xref>); pygofer (Fig. <xref ref-type="fig" rid="F2">7</xref>) including lateral plate subquadrate, lateral plate with weak dorsal lobe, ovate, pilose throughout, subgenital plate fused basally, its sides subparallel, slightly narrowing distally, length in ventral view about 2.3 × width; style (Figs <xref ref-type="fig" rid="F2">8</xref>, <xref ref-type="fig" rid="F2">9</xref>) recurved with short acute apex bearing 4 setae preapically; aedeagus (Figs <xref ref-type="fig" rid="F2">8</xref>, <xref ref-type="fig" rid="F2">9</xref>) U-shaped in lateral view, shaft subparallel in anterior and lateral views, lacking dentae or other texture on distoanterior face but with minute dentae along lateral margins (Fig. <xref ref-type="fig" rid="F2">9</xref>); gonopore dorsal. <bold><italic>Color</italic>.</bold> Male and female alike in color; pronotal color orange with 5 yellow longitudinal bands, medial and most lateral band nearly extending to large yellow spot in posterior fifth, most lateral longitudinal band bifurcate at mid length into 2 solid branches, 1 running along lateral margin, and black at bases and apices of posterior spines; head orange with 3 vertical yellow bands connecting to medial and closest yellow bands of pronotum; forewing anteriorly clear, posteriorly with amber tint.</p><fig id="F1" position="float" orientation="portrait"><object-id xmlns:xlink="http://www.w3.org/1999/xlink" content-type="doi" xlink:type="simple">10.3897/zookeys.1219.131379.figures1-6</object-id><object-id xmlns:xlink="http://www.w3.org/1999/xlink" content-type="arpha" xlink:type="simple">4BBDC8F9-6FF2-51FA-B1CF-6F8AD7F9E42C</object-id><label>Figures 1–6.</label><caption><p><italic><tp:taxon-name><tp:taxon-name-part taxon-name-part-type="genus" reg="Smilidarnis">Smilidarnis</tp:taxon-name-part><tp:taxon-name-part taxon-name-part-type="species" reg="similifasciatus">similifasciatus</tp:taxon-name-part></tp:taxon-name></italic> sp. nov. <bold>1–3</bold> male habitus in dorsal. lateral, and anterior views, respectively <bold>4–6</bold> female habitus in dorsal, lateral, and anterior views, respectively. Scale bar: 5 mm.</p></caption><graphic xmlns:xlink="http://www.w3.org/1999/xlink" xlink:href="zookeys-1219-135_article-131379__-g001.jpg" position="float" orientation="portrait" xlink:type="simple" id="oo_1184561.jpg"><uri content-type="original_file" xlink:type="simple">https://binary.pensoft.net/fig/1184561</uri></graphic></fig><fig id="F2" position="float" orientation="portrait"><object-id xmlns:xlink="http://www.w3.org/1999/xlink" content-type="doi" xlink:type="simple">10.3897/zookeys.1219.131379.figures7-13</object-id><object-id xmlns:xlink="http://www.w3.org/1999/xlink" content-type="arpha" xlink:type="simple">D7E6C22D-18EF-5ABE-845A-747B36F55869</object-id><label>Figures 7–13.</label><caption><p><italic><tp:taxon-name><tp:taxon-name-part taxon-name-part-type="genus" reg="Smilidarnis">Smilidarnis</tp:taxon-name-part><tp:taxon-name-part taxon-name-part-type="species" reg="similifasciatus">similifasciatus</tp:taxon-name-part></tp:taxon-name></italic> sp. nov. <bold>7</bold> male pygofer, lateral view <bold>8, 9</bold> aedeagus and styles in dorsanterior and oblique view, respectively <bold>10</bold> female valvula I <bold>11, 12</bold> female valvula II <bold>13</bold> gonoplac.</p></caption><graphic xmlns:xlink="http://www.w3.org/1999/xlink" xlink:href="zookeys-1219-135_article-131379__-g002.jpg" position="float" orientation="portrait" xlink:type="simple" id="oo_1184562.jpg"><uri content-type="original_file" xlink:type="simple">https://binary.pensoft.net/fig/1184562</uri></graphic></fig></tp:treatment-sec><tp:treatment-sec sec-type="material" id="SECID0E1FAE"><title>Material examined.</title><p><italic><tp:taxon-name><tp:taxon-name-part taxon-name-part-type="genus" reg="Smilidarnis">Smilidarnis</tp:taxon-name-part><tp:taxon-name-part taxon-name-part-type="species" reg="similifasciatus">similifasciatus</tp:taxon-name-part></tp:taxon-name></italic>, <bold><italic>holotype</italic></bold> • ♂ with labels “BOLIVIA, Dept. Santa Cruz | Prov. Andres Ibañez, Potreillos del Guenda, <named-content xmlns:xlink="http://www.w3.org/1999/xlink" content-type="dwc:verbatimCoordinates" xlink:type="simple"><named-content content-type="geo-json" specific-use="{&#34;type&#34;:&#34;Point&#34;,&#34;coordinates&#34;:[-63.457500,-17.671167]}" id="NCID0ERGAE" xlink:type="simple">17°40.27’ S, | 63°27.45’ W</named-content></named-content>, 370 m, 5 Dec 2008 | T. J. Henry, at MV/black light” and red label “HOLOTYPE | <tp:taxon-name><tp:taxon-name-part taxon-name-part-type="genus" reg="Smilidarnis">Smilidarnis</tp:taxon-name-part></tp:taxon-name> | <tp:taxon-name><tp:taxon-name-part taxon-name-part-type="genus" reg="Smilidarnis"/><tp:taxon-name-part taxon-name-part-type="species" reg="similifasciatus">similifasciatus</tp:taxon-name-part></tp:taxon-name> | McKamey” (<named-content xmlns:xlink="http://www.w3.org/1999/xlink" content-type="dwc:institutional_code" xlink:title="U.S. National Museum of Natural History, Smithsonian Institution" xlink:href="http://grbio.org/institution/smithsonian-institution-national-museum-natural-history-0" xlink:type="simple">USNM</named-content>). <bold><italic>Paratypes</italic></bold> • 4 ♀, 1 ♂, all same data as holotype but with blue paratype labels (<named-content xmlns:xlink="http://www.w3.org/1999/xlink" content-type="dwc:institutional_code" xlink:title="U.S. National Museum of Natural History, Smithsonian Institution" xlink:href="http://grbio.org/institution/smithsonian-institution-national-museum-natural-history-0" xlink:type="simple">USNM</named-content>).</p></tp:treatment-sec><tp:treatment-sec sec-type="etymology" id="SECID0EQHAE"><title>Etymology.</title><p>The specific name is a masculine Latin adjective based on a combination of “<italic>similis</italic>” (similar to) and the allied species “<italic><tp:taxon-name><tp:taxon-name-part taxon-name-part-type="genus" reg="Smilidarnis"/><tp:taxon-name-part taxon-name-part-type="species" reg="fasciatus">fasciatus</tp:taxon-name-part></tp:taxon-name></italic>”.</p></tp:treatment-sec><tp:treatment-sec sec-type="discussion" id="SECID0ECIAE"><title>Discussion.</title><p><italic><tp:taxon-name><tp:taxon-name-part taxon-name-part-type="genus" reg="Smilidarnis">Smilidarnis</tp:taxon-name-part><tp:taxon-name-part taxon-name-part-type="species" reg="fasciatus">fasciatus</tp:taxon-name-part></tp:taxon-name></italic> and <italic><tp:taxon-name><tp:taxon-name-part taxon-name-part-type="genus" reg="Smilidarnis">S.</tp:taxon-name-part><tp:taxon-name-part taxon-name-part-type="species" reg="similifasciatus">similifasciatus</tp:taxon-name-part></tp:taxon-name></italic> key out in the same couplet because they are superficially similar. Nevertheless, they differ in several respects. Regarding coloration, in the new species all yellow stripes are longer in both males and females than those of <italic><tp:taxon-name><tp:taxon-name-part taxon-name-part-type="genus" reg="Smilidarnis">S.</tp:taxon-name-part><tp:taxon-name-part taxon-name-part-type="species" reg="fasciatus">fasciatus</tp:taxon-name-part></tp:taxon-name></italic>. Regarding metathoracic tibia, cucullate setal rows are double rows in <italic><tp:taxon-name><tp:taxon-name-part taxon-name-part-type="genus" reg="Smilidarnis">S.</tp:taxon-name-part><tp:taxon-name-part taxon-name-part-type="species" reg="fasciatus">fasciatus</tp:taxon-name-part></tp:taxon-name></italic> but single rows in the new species (row I distally double). Regarding terminalia, in the new species the pygofer and lateral plate combined is more quadrate than in <italic><tp:taxon-name><tp:taxon-name-part taxon-name-part-type="genus" reg="Smilidarnis">S.</tp:taxon-name-part><tp:taxon-name-part taxon-name-part-type="species" reg="fasciatus">fasciatus</tp:taxon-name-part></tp:taxon-name></italic>, the lateral plate itself is ovate (vs. subquadrate in <italic><tp:taxon-name><tp:taxon-name-part taxon-name-part-type="genus" reg="Smilidarnis">S.</tp:taxon-name-part><tp:taxon-name-part taxon-name-part-type="species" reg="fasciatus">fasciatus</tp:taxon-name-part></tp:taxon-name></italic>), segment X has a basoventral lobe present (vs. absent in <italic><tp:taxon-name><tp:taxon-name-part taxon-name-part-type="genus" reg="Smilidarnis">S.</tp:taxon-name-part><tp:taxon-name-part taxon-name-part-type="species" reg="fasciatus">fasciatus</tp:taxon-name-part></tp:taxon-name></italic>), and the aedeagal dentae are lateral (vs. on the face of the shaft in <italic><tp:taxon-name><tp:taxon-name-part taxon-name-part-type="genus" reg="Smilidarnis">S.</tp:taxon-name-part><tp:taxon-name-part taxon-name-part-type="species" reg="fasciatus">fasciatus</tp:taxon-name-part></tp:taxon-name></italic>).</p><p>The female habitus photographs by <xref ref-type="bibr" rid="B8">Lapèze (2021)</xref> match the illustration of <italic><tp:taxon-name><tp:taxon-name-part taxon-name-part-type="genus" reg="Smilidarnis">S.</tp:taxon-name-part><tp:taxon-name-part taxon-name-part-type="species" reg="fasciatus">fasciatus</tp:taxon-name-part></tp:taxon-name></italic> by <xref ref-type="bibr" rid="B1">Andrade (1989)</xref>, while the photograph by Sakakibara (<xref ref-type="bibr" rid="B3">Deitz and Wallace 2010</xref>) corresponds to <italic><tp:taxon-name><tp:taxon-name-part taxon-name-part-type="genus" reg="Smilidarnis">S.</tp:taxon-name-part><tp:taxon-name-part taxon-name-part-type="species" reg="similifasciatus">similifasciatus</tp:taxon-name-part></tp:taxon-name></italic>. Both species, therefore, are recorded from French Guiana. The <italic><tp:taxon-name><tp:taxon-name-part taxon-name-part-type="genus" reg="Smilidarnis">S.</tp:taxon-name-part><tp:taxon-name-part taxon-name-part-type="species" reg="similifasciatus">similifasciatus</tp:taxon-name-part></tp:taxon-name></italic> male terminalia is most similar to that of <italic><tp:taxon-name><tp:taxon-name-part taxon-name-part-type="genus" reg="Smilidarnis">S.</tp:taxon-name-part><tp:taxon-name-part taxon-name-part-type="species" reg="erwini">erwini</tp:taxon-name-part></tp:taxon-name></italic><xref ref-type="bibr" rid="B9">McKamey (2023)</xref> in that both have abdominal segment X bearing a basoventral lobe and the aedeagus lacking dentae or other texture on the dorsoanterior face of the shaft. The female genitalia of <italic><tp:taxon-name><tp:taxon-name-part taxon-name-part-type="genus" reg="Smilidarnis">S.</tp:taxon-name-part><tp:taxon-name-part taxon-name-part-type="species" reg="fasciatus">fasciatus</tp:taxon-name-part></tp:taxon-name></italic> has not been described so no comparison with that species is possible here, and only the second valvulae of <italic><tp:taxon-name><tp:taxon-name-part taxon-name-part-type="genus" reg="Smilidarnis">S.</tp:taxon-name-part><tp:taxon-name-part taxon-name-part-type="species" reg="concolor">concolor</tp:taxon-name-part></tp:taxon-name></italic> has been illustrated and described. The female genitalia of <italic><tp:taxon-name><tp:taxon-name-part taxon-name-part-type="genus" reg="Smilidarnis">S.</tp:taxon-name-part><tp:taxon-name-part taxon-name-part-type="species" reg="similifasciatus">similifasciatus</tp:taxon-name-part></tp:taxon-name></italic> resembles those of <italic><tp:taxon-name><tp:taxon-name-part taxon-name-part-type="genus" reg="Smilidarnis">S.</tp:taxon-name-part><tp:taxon-name-part taxon-name-part-type="species" reg="duocornus">duocornus</tp:taxon-name-part></tp:taxon-name></italic>, <italic><tp:taxon-name><tp:taxon-name-part taxon-name-part-type="genus" reg="Smilidarnis">S.</tp:taxon-name-part><tp:taxon-name-part taxon-name-part-type="species" reg="robustus">robustus</tp:taxon-name-part></tp:taxon-name></italic> and the second valvulae of <italic><tp:taxon-name><tp:taxon-name-part taxon-name-part-type="genus" reg="Smilidarnis">S.</tp:taxon-name-part><tp:taxon-name-part taxon-name-part-type="species" reg="concolor">concolor</tp:taxon-name-part></tp:taxon-name></italic>, in having the first valvulae long and narrow with poorly developed dentae distally, the second valvulae lanceolate, and the gonoplac distally wide with long setae ventrally.</p><p>Although the Bolivian males of the new species are slightly smaller than the lengths given by <xref ref-type="bibr" rid="B1">Andrade (1989)</xref> and <xref ref-type="bibr" rid="B8">Lapèze (2021)</xref> for <italic><tp:taxon-name><tp:taxon-name-part taxon-name-part-type="genus" reg="Smilidarnis">S.</tp:taxon-name-part><tp:taxon-name-part taxon-name-part-type="species" reg="fasciatus">fasciatus</tp:taxon-name-part></tp:taxon-name></italic>, in <italic><tp:taxon-name><tp:taxon-name-part taxon-name-part-type="genus" reg="Smilidarnis">S.</tp:taxon-name-part><tp:taxon-name-part taxon-name-part-type="species" reg="similifasciatus">similifasciatus</tp:taxon-name-part></tp:taxon-name></italic> the four females are all larger than both males in every respect except head height, in contrast to <xref ref-type="bibr" rid="B8">Lapèze’s (2021)</xref> opposite finding about the relative lengths of genders of <italic><tp:taxon-name><tp:taxon-name-part taxon-name-part-type="genus" reg="Smilidarnis">S.</tp:taxon-name-part><tp:taxon-name-part taxon-name-part-type="species" reg="fasciatus">fasciatus</tp:taxon-name-part></tp:taxon-name></italic> in French Guiana. Also, the females of <italic><tp:taxon-name><tp:taxon-name-part taxon-name-part-type="genus" reg="Smilidarnis">S.</tp:taxon-name-part><tp:taxon-name-part taxon-name-part-type="species" reg="similifasciatus">similifasciatus</tp:taxon-name-part></tp:taxon-name></italic> are longer than those of <italic><tp:taxon-name><tp:taxon-name-part taxon-name-part-type="genus" reg="Smilidarnis">S.</tp:taxon-name-part><tp:taxon-name-part taxon-name-part-type="species" reg="fasciatus">fasciatus</tp:taxon-name-part></tp:taxon-name></italic> as reported by <xref ref-type="bibr" rid="B8">Lapèze (2021)</xref>.</p></tp:treatment-sec><ref-list><ref id="B8"><mixed-citation xmlns:xlink="http://www.w3.org/1999/xlink" xlink:type="simple"><person-group><name name-style="western"><surname>Lapèze</surname><given-names>J</given-names></name></person-group> (<year>2021</year>) Guide illustré des membracides de Guyane Version 3, (privately published) 142 pp. <ext-link xlink:href="https://www.faune-guyane.fr/index.php?mid=20219" ext-link-type="uri" xlink:type="simple">https://www.faune-guyane.fr/index.php?mid=20219</ext-link></mixed-citation></ref><ref id="B1"><mixed-citation xmlns:xlink="http://www.w3.org/1999/xlink" xlink:type="simple"><person-group><name name-style="western"><surname>Andrade</surname><given-names>GS</given-names></name></person-group> (<year>1989</year>) <article-title><italic><tp:taxon-name><tp:taxon-name-part taxon-name-part-type="genus">Smilidarnis</tp:taxon-name-part></tp:taxon-name></italic>, a new genus with two new species of <tp:taxon-name><tp:taxon-name-part taxon-name-part-type="family">Membracidae</tp:taxon-name-part></tp:taxon-name> from South America (<tp:taxon-name><tp:taxon-name-part taxon-name-part-type="suborder">Homoptera</tp:taxon-name-part></tp:taxon-name>).</article-title><source>Revista Brasileira de Zoologia</source><volume>6</volume>(<issue>4</issue>): <fpage>695</fpage>–<lpage>699</lpage>. <ext-link xlink:href="10.1590/S0101-81751989000400015" ext-link-type="doi" xlink:type="simple">https://doi.org/10.1590/S0101-81751989000400015</ext-link></mixed-citation></ref><ref id="B3"><mixed-citation xmlns:xlink="http://www.w3.org/1999/xlink" xlink:type="simple"><person-group><name name-style="western"><surname>Deitz</surname><given-names>LL</given-names></name><name name-style="western"><surname>Wallace</surname><given-names>MS [team leaders]</given-names></name></person-group> (<year>2010</year>) [and updates] Treehoppers: <tp:taxon-name><tp:taxon-name-part taxon-name-part-type="family">Aetalionidae</tp:taxon-name-part></tp:taxon-name>, <tp:taxon-name><tp:taxon-name-part taxon-name-part-type="family">Melizoderidae</tp:taxon-name-part></tp:taxon-name>, and <tp:taxon-name><tp:taxon-name-part taxon-name-part-type="family">Membracidae</tp:taxon-name-part></tp:taxon-name> (<tp:taxon-name><tp:taxon-name-part taxon-name-part-type="order">Hemiptera</tp:taxon-name-part></tp:taxon-name>). <ext-link xlink:href="http://treehoppers.insectmuseum.org" ext-link-type="uri" xlink:type="simple">http://treehoppers.insectmuseum.org</ext-link></mixed-citation></ref><ref id="B9"><mixed-citation xmlns:xlink="http://www.w3.org/1999/xlink" xlink:type="simple"><person-group><name name-style="western"><surname>McKamey</surname><given-names>SH</given-names></name></person-group> (<year>2023</year>) <article-title>Three new species of the Neotropical genus <italic><tp:taxon-name><tp:taxon-name-part taxon-name-part-type="genus">Smilidarnis</tp:taxon-name-part></tp:taxon-name></italic> Andrade (<tp:taxon-name><tp:taxon-name-part taxon-name-part-type="order">Hemiptera</tp:taxon-name-part></tp:taxon-name>, <tp:taxon-name><tp:taxon-name-part taxon-name-part-type="family">Membracidae</tp:taxon-name-part></tp:taxon-name>).</article-title><source>ZooKeys</source><volume>1174</volume>: <fpage>85</fpage>–<lpage>95</lpage>. <ext-link xlink:href="10.3897/zookeys.1174.103324" ext-link-type="doi" xlink:type="simple">https://doi.org/10.3897/zookeys.1174.103324</ext-link></mixed-citation></ref></ref-list></tp:taxon-treatment>
